# Supplementary material for: Enhanced Particulate Organic Carbon Export at Eddy Edges in the Oligotrophic Western North Pacific Ocean
Source: PLoS One. 2015 Jul 14;10(7):e0131538. doi: 10.1371/journal.pone.0131538 (PMC4501708; doi:10.1371/journal.pone.0131538)
Supplement: S1 File — Hydrographic data of density (kg m−3), temperature (°C), salinity and concentrations of nutrients (μM, including N, P and Si) and Chl a (mg m−3) are within the supporting information file. (XLSX) [file pone.0131538.s001.xlsx]

## Sheet: depth & density
stations	S1	S2	S3	S4	S5	S6	S7	S8	S9	S10	S1	S2	S3	S4	S5	S6	S7	S8	S9	S10
depth (m)	kg m-3	kg m-3	kg m-3	kg m-3	kg m-3	kg m-3	kg m-3	kg m-3	kg m-3	kg m-3	MLD	MLD	MLD	MLD	MLD	MLD	MLD	MLD	MLD	MLD
1	22.1641	22.0544	22.0337	22.1263	22.1805	22.108	22.135	21.4403	20.8666	21.1234	0	0	0	0	0	0	0	0	0	0
2	22.1641	22.0544	22.0337	22.1263	22.1805	22.108	22.135	21.4403	20.8666	21.1234	0	0	0	0	0	0	0	0	0	0
3	22.1641	22.0532	22.062	22.1263	22.1805	22.1087	22.1265	21.4403	20.8666	21.1234	0	-0.0012	0.02825	0	0	0.0007	-0.0085	0	0	0
4	22.1666	22.0512	22.0607	22.1276	22.1812	22.1092	22.1266	21.4403	20.8984	21.1386	0.0025	-0.0032	0.027	0.0013	0.0007	0.0012	-0.00835	0	0.0318	0.01525
5	22.1658	22.0514	22.0597	22.1333	22.1848	22.1096	22.1262	21.4403	20.9706	21.1389	0.0017	-0.003	0.0260333	0.007	0.00435	0.0016	-0.00875	0	0.10398	0.0155
6	22.1666	22.0543	22.0602	22.1503	22.1881	22.1113	22.1257	21.4426	20.9957	21.138	0.0025	-0.0001	0.0265333	0.024	0.00765	0.0033	-0.0093	0.0023	0.12914	0.01455
7	22.1683	22.0598	22.0625	22.1576	22.192	22.1106	22.1263	21.4547	21.0257	21.1375	0.0042	0.0054	0.0287667	0.0313	0.01155	0.0026	-0.0087	0.0144		0.01405
8	22.1731	22.0585	22.0634	22.1619	22.1928	22.1115	22.1261	21.483	21.0745	21.1386	0.009	0.0041	0.0296667	0.0356	0.01235	0.0035	-0.0089	0.0427		0.01515
9	22.1772	22.0639	22.0635	22.1905	22.1909	22.11	22.1258	21.5573	21.1088	21.1396	0.0131	0.0095	0.0298333	0.0642	0.01045	0.002	-0.00915	0.117		0.01625
10	22.1863	22.0659	22.0657	22.3137	22.191	22.1079	22.1262	21.5947	21.1223	21.1435	0.0222	0.0115	0.0320333	0.1874	0.0105	-0.0001	-0.0088	0.1544		0.02005
11	22.1993	22.0702	22.0654	22.3254	22.1928	22.1078	22.1256	21.6073	21.1399	21.1491	0.0352	0.0158	0.0316667		0.0124	-0.0002	-0.0094			0.02575
12	22.215	22.0693	22.0715	22.3486	22.1908	22.1079	22.126	21.6208	21.1504	21.156	0.0509	0.0149	0.0377667		0.0103	-0.0001	-0.00895			0.03255
13	22.2163	22.0765	22.0751	22.3856	22.1987	22.1091	22.1281	21.6336	21.159	21.163	0.0522	0.0221	0.0413667		0.0182	0.0011	-0.00695			0.0396
14	22.2174	22.0836	22.0773	22.3573	22.2039	22.1091	22.1284	21.6502	21.1744	21.1658	0.0533	0.0292	0.0436333		0.0235	0.0011	-0.00665			0.04235
15	22.2183	22.0944	22.0857	22.3241	22.2058	22.1094	22.1291	21.7237	21.1876	21.1705	0.0542	0.04	0.052		0.0254	0.0014	-0.0059			0.0471
16	22.2204	22.0974	22.0874	22.3825	22.2078	22.109	22.1383	21.7739	21.1977	21.176	0.0563	0.043	0.0537333		0.0273	0.001	0.00335			0.05255
17	22.2222	22.1052	22.0895	22.3733	22.2092	22.1094	22.1561	21.8311	21.2119	21.1769	0.0581	0.0508	0.0558		0.0287	0.0014	0.0211			0.05345
18	22.223	22.1128	22.0928	22.3211	22.2142	22.1105	22.19	21.8587	21.2211	21.1782	0.0589	0.0584	0.0591333		0.0337	0.0025	0.055			0.05475
19	22.2242	22.1154	22.101	22.3556	22.2184	22.114	22.2292	21.8768	21.2406	21.179	0.0601	0.061	0.0673		0.03795	0.006	0.09415			0.0556
20	22.2263	22.117	22.1127	22.4084	22.2226	22.1169	22.2423	21.8951	21.2589	21.1796	0.0622	0.0626	0.0790333		0.04215	0.0089	0.1073			0.0562
21	22.2302	22.1197	22.143	22.5284	22.2304	22.1203	22.2527	21.9074	21.2609	21.1802	0.0661	0.0653	0.1093		0.05	0.0123	0.11765			0.0568
22	22.2344	22.1226	22.1663	22.5115	22.2424	22.1215	22.2586	21.9227	21.2768	21.1813	0.0703	0.0682	0.1326		0.06195	0.0135	0.1236			0.0579
23	22.2439	22.1239	22.1856	22.5181	22.2578	22.1232	22.287	21.9464	21.291	21.182	0.0798	0.0695			0.07735	0.0152	0.152			0.0586
24	22.2703	22.1238	22.2332	22.537	22.2725	22.1272	22.3188	21.9579	21.3188	21.1829	0.1062	0.0694			0.09205	0.0192				0.05955
25	22.2767	22.1239	22.2579	22.5566	22.285	22.1345	22.33	21.9665	21.3533	21.1837	0.1126	0.0695			0.1045	0.0265				0.0603
26	22.2831	22.1254	22.268	22.5348	22.2979	22.1425	22.3376	21.9849	21.3806	21.185	0.119	0.071			0.1174	0.0345				0.06155
27	22.2891	22.1265	22.3358	22.5599	22.3067	22.1446	22.3492	21.9965	21.4058	21.1853	0.125	0.0721			0.12625	0.0366				0.06195
28	22.2962	22.1271	22.3554	22.5649	22.3181	22.1459	22.3573	22.003	21.4424	21.1861		0.0727				0.0379				0.06275
29	22.3077	22.1272	22.3698	22.5842	22.3271	22.148	22.3727	22.0077	21.4949	21.1868		0.0728				0.04				0.06345
30	22.3294	22.1292	22.3818	22.6194	22.3342	22.1611	22.3913	22.0221	21.5405	21.1876		0.0748				0.0531				0.06425
31	22.34	22.1301	22.4011	22.6451	22.3513	22.178	22.4104	22.0275	21.5867	21.1887		0.0757				0.07				0.06535
32	22.35	22.1317	22.455	22.6669	22.3785	22.1911	22.4228	22.0332	21.6586	21.1897		0.0773				0.0831				0.06625
33	22.3592	22.134	22.4971	22.6636	22.3986	22.198	22.4303	22.0397	21.7272	21.1908		0.0796				0.09				0.06745
34	22.3987	22.1509	22.5155	22.7168	22.4177	22.224	22.4492	22.0508	21.758	21.1947		0.0965				0.116				0.07135
35	22.4803	22.2148	22.5318	22.8167	22.4326	22.2578	22.4918	22.0677	21.7817	21.2043		0.1604				0.1498				0.08095
36	22.544	22.228	22.5365	22.8136	22.4484	22.2698	22.5232	22.0852	21.7941	21.2135										0.09015
37	22.7051	22.2404	22.5441	22.8152	22.4585	22.367	22.5459	22.0989	21.8084	21.2158										0.09245
38	22.8048	22.2465	22.5539	22.8175	22.4645	22.4519	22.563	22.1319	21.8305	21.2173										0.0939
39	22.8252	22.2478	22.5603	22.8238	22.4723	22.4927	22.5742	22.1886	21.8556	21.2198										0.0964
40	22.8336	22.2484	22.5721	22.8121	22.4778	22.5116	22.5819	22.2491	21.8973	21.224										0.1006
41	22.8409	22.2553	22.5918	22.803	22.4826	22.5219	22.6067	22.3059	21.9286	21.2475										0.1241
42	22.8437	22.2609	22.6294	22.8064	22.4862	22.5294	22.6243	22.421	21.9638	21.2593										0.13585
43	22.8478	22.2808	22.678	22.8189	22.5176	22.5347	22.6428	22.4425	21.9924	21.2636
44	22.856	22.2972	22.7158	22.8476	22.6179	22.5458	22.6569	22.471	22.0268	21.2857
45	22.8715	22.3038	22.7396	22.8789	22.7174	22.5586	22.6695	22.4773	22.0592	21.3122
46	22.8945	22.3083	22.7686	22.9312	22.7813	22.5696	22.6889	22.4883	22.0907	21.3361
47	22.9271	22.3247	22.7998	22.9465	22.8407	22.5866	22.7043	22.5189	22.1213	21.3591
48	22.9545	22.3513	22.825	22.9575	22.9208	22.6041	22.7145	22.543	22.1839	21.3706
49	22.9971	22.413	22.8457	22.9725	22.9742	22.6272	22.7274	22.5756	22.2412	21.3871
50	23.0257	22.4321	22.8589	22.9729	23.0005	22.636	22.7319	22.6013	22.2789	21.4097
51	23.0562	22.455	22.8782	22.9549	23.0268	22.6492	22.7352	22.6252	22.3236	21.4534
52	23.0713	22.5332	22.9032	22.9705	23.0402	22.6626	22.7413	22.6443	22.3525	21.4888
53	23.0908	22.6293	22.9146	22.9596	23.077	22.6765	22.7608	22.6544	22.379	21.5309
54	23.1371	22.6705	22.9201	22.9406	23.1209	22.6878	22.7844	22.6595	22.4301	21.5792
55	23.1877	22.6702	22.9306	22.9526	23.1338	22.7044	22.8165	22.6915	22.4837	21.599
56	23.2338	22.6708	22.9405	22.9763	23.1555	22.7355	22.8373	22.7103	22.5428	21.6201
57	23.2732	22.6743	22.9456	22.9725	23.1789	22.7577	22.8552	22.7256	22.5799	21.646
58	23.3202	22.6737	22.9528	23.0188	23.2024	22.7771	22.8724	22.7322	22.6073	21.6842
59	23.3465	22.6738	22.9611	23.0355	23.2233	22.8054	22.8779	22.738	22.6283	21.7152
60	23.4083	22.6735	22.9799	23.078	23.237	22.8082	22.8869	22.7406	22.6456	21.7394
61	23.4303	22.6731	23.019	23.0993	23.245	22.8088	22.8969	22.7404	22.6584	21.7606
62	23.4408	22.6755	23.0387	23.1114	23.2518	22.8099	22.9138	22.7434	22.6718	21.7886
63	23.4554	22.6806	23.0574	23.1147	23.2565	22.812	22.9554	22.7511	22.6819	21.8085
64	23.4613	22.6854	23.0765	23.1196	23.2606	22.8183	23.0038	22.764	22.6953	21.8366
65	23.503	22.6939	23.0977	23.1718	23.2706	22.8256	23.0344	22.7749	22.7035	21.8754
66	23.5669	22.7029	23.1118	23.2121	23.2766	22.8387	23.0444	22.7862	22.7092	21.9082
67	23.5947	22.7087	23.1267	23.2252	23.2822	22.8508	23.0558	22.8038	22.7228	21.9496
68	23.5982	22.7131	23.1449	23.2812	23.2923	22.8946	23.0695	22.852	22.752	21.9813
69	23.6061	22.7189	23.1549	23.3386	23.3051	22.9325	23.0922	22.8859	22.7723	22.0494
70	23.6214	22.7233	23.167	23.3688	23.3234	22.9385	23.11	22.8977	22.8096	22.0968
71	23.6356	22.7371	23.1957	23.3816	23.3313	22.9414	23.1218	22.9301	22.83	22.1061
72	23.6475	22.7643	23.238	23.3859	23.3377	22.9623	23.1345	22.962	22.8409	22.1168
73	23.6609	22.7794	23.2747	23.3872	23.3444	22.9736	23.1643	22.9643	22.8571	22.1272
74	23.6659	22.7891	23.3053	23.3921	23.3471	22.9781	23.1759	22.9713	22.8882	22.1347
75	23.6675	22.8375	23.3287	23.4126	23.3482	22.9833	23.185	23.0176	22.9087	22.14
76	23.6776	22.9087	23.3389	23.4648	23.3571	23.0204	23.1899	23.08	22.9269	22.1519
77	23.7087	23.0135	23.3534	23.4733	23.3704	23.0447	23.1944	23.1049	22.9509	22.1629
78	23.7713	23.0639	23.3634	23.5136	23.3721	23.0609	23.1981	23.1188	22.9754	22.1843
79	23.7964	23.1018	23.3752	23.5392	23.3799	23.0685	23.201	23.1269	22.9862	22.206
80	23.8134	23.1278	23.3903	23.5707	23.386	23.0716	23.2038	23.133	23.0063	22.2173
81	23.8296	23.1389	23.4041	23.6634	23.3947	23.0735	23.2103	23.1433	23.0153	22.2356
82	23.8631	23.1684	23.4144	23.6609	23.4042	23.0742	23.2167	23.1574	23.0232	22.2738
83	23.9277	23.1863	23.4254	23.6618	23.4321	23.076	23.2228	23.1742	23.0417	22.3039
84	23.9828	23.1899	23.4859	23.717	23.4438	23.0783	23.2289	23.2142	23.0547	22.3382
85	23.9852	23.2683	23.5853	23.821	23.4667	23.0792	23.2355	23.2307	23.0679	22.365
86	23.9895	23.4007	23.7063	23.8164	23.4862	23.0806	23.2515	23.2389	23.0823	22.3985
87	23.9907	23.4415	23.7749	23.8051	23.5023	23.0831	23.2658	23.2401	23.0944	22.4228
88	23.9908	23.4523	23.82	23.827	23.512	23.084	23.2807	23.2546	23.1056	22.46
89	23.9971	23.5072	23.837	23.8508	23.5253	23.0838	23.3001	23.2691	23.1163	22.4907
90	24.0194	23.6278	23.8619	23.8748	23.5397	23.0844	23.3255	23.2852	23.1319	22.502
91	24.0389	23.8456	23.8794	23.8889	23.5532	23.0867	23.3366	23.2945	23.1478	22.5118
92	24.06	23.9287	23.8919	23.8815	23.5646	23.0894	23.3441	23.2939	23.1526	22.516
93	24.0897	24.0018	23.9337	23.8977	23.5771	23.092	23.3505	23.2953	23.1549	22.5204
94	24.115	24.0984	23.9598	23.9245	23.5949	23.0941	23.3545	23.3208	23.1572	22.5257
95	24.1489	24.111	23.9664	23.9253	23.6041	23.0957	23.3564	23.3642	23.1591	22.5302
96	24.1588	24.1283	23.9731	23.9177	23.6065	23.0992	23.3597	23.3882	23.1603	22.5362
97	24.1815	24.1444	23.9914	23.9079	23.609	23.1035	23.3631	23.4372	23.1631	22.5522
98	24.1977	24.165	23.9983	23.9158	23.6129	23.1059	23.3664	23.4746	23.1705	22.6014
99	24.2147	24.1727	24.0248	23.9218	23.6257	23.1132	23.3758	23.5455	23.1716	22.6416
100	24.2404	24.1764	24.0496	23.9671	23.65	23.1234	23.3916	23.587	23.1775	22.6707
101	24.2724	24.1798	24.0656	23.9608	23.6634	23.137	23.4043	23.6073	23.1845	22.7211
102	24.2962	24.1904	24.0996	23.9783	23.6707	23.1481	23.4141	23.6221	23.1925	22.7417
103	24.3409	24.2052	24.1377	23.9901	23.684	23.1612	23.4294	23.6627	23.1981	22.7486
104	24.3857	24.2271	24.1662	23.9882	23.6925	23.166	23.4456	23.7009	23.2066	22.7602
105	24.4019	24.2406	24.2294	23.9877	23.6986	23.1801	23.462	23.7636	23.2135	22.7666
106	24.4066	24.2741	24.2522	23.946	23.7018	23.1914	23.4928	23.8201	23.2266	22.7764
107	24.4132	24.2978	24.2607	23.9531	23.7057	23.2031	23.5123	23.8947	23.2418	22.7908
108	24.4343	24.3381	24.2672	24.001	23.7367	23.2109	23.517	23.9657	23.2525	22.8004
109	24.4521	24.3487	24.2778	24.0285	23.7653	23.2282	23.5244	23.9966	23.2708	22.8079
110	24.4741	24.3478	24.2906	24.0474	23.7811	23.2425	23.5333	24.0191	23.2924	22.8145
111	24.4975	24.3489	24.3117	24.0566	23.7854	23.2456	23.5401	24.0358	23.3126	22.8316
112	24.5087	24.3485	24.3441	24.0569	23.803	23.2502	23.5447	24.0549	23.3306	22.8555
113	24.5201	24.3486	24.3789	24.0574	23.821	23.2619	23.5511	24.0813	23.353	22.8741
114	24.5266	24.3482	24.392	24.0575	23.8369	23.3023	23.5609	24.0944	23.37	22.8797
115	24.5323	24.3476	24.4068	24.0627	23.8582	23.3311	23.577	24.0945	23.3877	22.8839
116	24.5438	24.3475	24.4203	24.0763	23.8637	23.3655	23.6047	24.0971	23.4294	22.891
117	24.5518	24.3474	24.4284	24.0725	23.8668	23.4128	23.6226	24.1105	23.4807	22.913
118	24.5594	24.3477	24.4354	24.0738	23.8691	23.4284	23.63	24.1264	23.543	22.925
119	24.5666	24.3479	24.4518	24.0735	23.8719	23.4333	23.6382	24.1281	23.6003	22.938
120	24.581	24.3482	24.4675	24.0813	23.879	23.439	23.6457	24.1386	23.6393	22.9577
121	24.6005	24.3488	24.4686	24.0892	23.8886	23.4473	23.6599	24.1586	23.6952	22.9774
122	24.608	24.3488	24.4755	24.0849	23.8982	23.4544	23.6745	24.1683	23.7492	23.0003
123	24.6118	24.3482	24.4759	24.084	23.9064	23.4725	23.6956	24.1748	23.7844	23.025
124	24.6187	24.3482	24.4823	24.0947	23.9117	23.484	23.7069	24.188	23.8389	23.0333
125	24.6316	24.3484	24.4845	24.1037	23.913	23.5054	23.7132	24.2065	23.8886	23.0367
126	24.6406	24.3502	24.4881	24.1419	23.918	23.5122	23.6507	24.3256	23.925	23.0468
127	24.6482	24.3514	24.4562	24.2042	23.9211	23.5196	23.6628	24.3929	23.9776	23.0628
128	24.6575	24.3817	24.4559	24.2617	23.9246	23.5277	23.6742	24.4167	24.0639	23.0688
129	24.6733	24.3875	24.4648	24.2864	23.9271	23.5371	23.6959	24.4311	24.1615	23.0772
130	24.6891	24.3901	24.4623	24.3163	23.9322	23.5487	23.7013	24.4424	24.2351	23.0855
131	24.7123	24.3989	24.4692	24.3603	23.9348	23.5877	23.7036	24.4465	24.2996	23.0977
132	24.7254	24.397	24.4705	24.3788	23.9392	23.6078	23.7061	24.4527	24.3331	23.111
133	24.7276	24.3963	24.4753	24.3852	23.9508	23.6257	23.7069	24.4593	24.3424	23.1166
134	24.7292	24.3988	24.4881	24.4451	23.9645	23.6451	23.7077	24.4643	24.3451	23.1193
135	24.7329	24.3976	24.5078	24.5068	23.9696	23.6576	23.7093	24.4713	24.3499	23.1214
136	24.7352	24.3989	24.5162	24.5599	23.9767	23.6639	23.713	24.4774	24.3549	23.1242
137	24.7423	24.399	24.5358	24.5873	23.9869	23.6727	23.7153	24.4824	24.3556	23.1301
138	24.7735	24.3974	24.5135	24.5903	24.0031	23.6882	23.7485	24.489	24.3581	23.1347
139	24.8347	24.3989	24.5043	24.6	24.0392	23.7318	23.7929	24.4907	24.3612	23.1371
140	24.8669	24.4207	24.5402	24.5952	24.0727	23.7667	23.8211	24.4936	24.3642	23.14
141	24.8793	24.4341	24.5556	24.6232	24.0867	23.7732	23.8363	24.507	24.3651	23.1444
142	24.8965	24.4339	24.5554	24.6481	24.1042	23.7778	23.8799	24.5099	24.3661	23.149
143	24.917	24.4328	24.5576	24.6492	24.1223	23.7797	23.9008	24.5114	24.3666	23.1539
144	24.9345	24.4435	24.5587	24.6389	24.1302	23.7813	23.9058	24.5115	24.3665	23.1722
145	24.9639	24.4703	24.561	24.6697	24.1399	23.7832	23.9163	24.5134	24.3677	23.1851
146	24.9822	24.5111	24.5647	24.6872	24.1532	23.7944	23.9268	24.5175	24.3681	23.1898
147	25.0096	24.5485	24.5625	24.8605	24.1782	23.808	23.9326	24.5278	24.3685	23.1942
148	25.0451	24.5508	24.5648	24.9361	24.1897	23.8223	23.9546	24.5664	24.3689	23.2043
149	25.075	24.55	24.594	25.0036	24.2172	23.8401	24.0425	24.6297	24.3701	23.2146
150	25.092	24.5495	24.6156	25.0227	24.2642	23.8928	24.089	24.6445	24.3718	23.2185
151	25.1062	24.5499	24.6418	25.0604	24.2869	23.9346	24.1023	24.6447	24.3736	23.2225
152	25.1107	24.5495	24.7018	25.0655	24.2946	23.9804	24.1249	24.6613	24.3792	23.226
153	25.1188	24.5494	24.731	25.0684	24.299	24.1089	24.1428	24.6696	24.3804	23.2305
154	25.123	24.5496	24.7297	25.075	24.3081	24.1294	24.1606	24.6784	24.3827	23.2427
155	25.1255	24.5533	24.7311	25.0822	24.3108	24.1586	24.1661	24.692	24.3873	23.2593
156	25.1279	24.5673	24.7338	25.1045	24.3177	24.1825	24.1686	24.7133	24.389	23.2685
157	25.1313	24.5701	24.737	25.1175	24.3184	24.2083	24.1683	24.7318	24.3898	23.2807
158	25.1362	24.579	24.7435	25.1156	24.3226	24.2167	24.1678	24.7405	24.39	23.2969
159	25.1397	24.5875	24.7671	25.1198	24.3227	24.2272	24.1678	24.7436	24.3925	23.3171
160	25.1495	24.5968	24.8218	25.1736	24.3255	24.2308	24.1723	24.7578	24.3963	23.337
161	25.1526	24.5989	24.826	25.2228	24.3293	24.233	24.1815	24.7805	24.3995	23.3426
162	25.1543	24.5996	24.8501	25.2694	24.3344	24.2394	24.1998	24.8014	24.4033	23.3456
163	25.1547	24.6038	24.8787	25.3194	24.3372	24.2619	24.2255	24.8063	24.4051	23.3475
164	25.1612	24.6079	24.9089	25.3686	24.3437	24.2888	24.2279	24.8118	24.4096	23.3509
165	25.1636	24.619	24.9163	25.4633	24.3479	24.2955	24.2293	24.8148	24.4143	23.3564
166	25.1738	24.6281	24.9434	25.4695	24.3532	24.2948	24.2375	24.817	24.4161	23.3868
167	25.1833	24.6293	24.98	25.4774	24.3608	24.2944	24.2555	24.8226	24.4184	23.4079
168	25.1938	24.6383	24.9863	25.4975	24.3746	24.294	24.281	24.826	24.4218	23.4103
169	25.204	24.7121	25.0129	25.515	24.4171	24.2941	24.3793	24.8376	24.4238	23.4158
170	25.2057	24.7715	25.0279	25.5208	24.4739	24.3012	24.4178	24.8454	24.4255	23.419
171	25.208	24.8167	25.0399	25.5263	24.5119	24.309	24.435	24.8501	24.4269	23.4286
172	25.2072	24.8508	25.0678	25.5333	24.5238	24.321	24.4682	24.8556	24.4277	23.4369
173	25.2069	24.8601	25.0936	25.5394	24.5298	24.3305	24.5387	24.863	24.4296	23.4592
174	25.2072	24.8756	25.1104	25.5413	24.5338	24.3424	24.5634	24.8648	24.4351	23.4903
175	25.2068	24.8784	25.1624	25.5375	24.5383	24.351	24.5823	24.87	24.459	23.5074
176	25.207	24.8777	25.2316	25.5386	24.5398	24.3607	24.6182	24.876	24.6043	23.5332
177	25.2061	24.8795	25.2548	25.5416	24.5427	24.3845	24.7101	24.8845	24.658	23.5592
178	25.2061	24.9009	25.2607	25.5383	24.55	24.4076	24.7341	24.8922	24.6795	23.5812
179	25.2062	24.9897	25.2645	25.5414	24.5523	24.4265	24.7451	24.9007	24.6822	23.5919
180	25.206	25.0268	25.2762	25.544	24.5541	24.4387	24.7515	24.9068	24.6886	23.6013
181	25.204	25.0463	25.2881	25.5436	24.5639	24.4456	24.7606	24.9165	24.6899	23.6084
182	25.2026	25.0829	25.3064	25.5438	24.5694	24.4527	24.7684	24.9319	24.6938	23.6127
183	25.2025	25.1673	25.3185	25.5443	24.5812	24.4589	24.774	24.9558	24.6958	23.6356
184	25.2024	25.2018	25.32	25.544	24.5988	24.507	24.7856	24.9637	24.698	23.6613
185	25.2032	25.2102	25.3187	25.544	24.618	24.5463	24.7905	24.9664	24.7023	23.6675
186	25.2034	25.2751	25.319	25.5433	24.6193	24.5819	24.7924	24.9705	24.72	23.673
187	25.205	25.2986	25.3162	25.5452	24.6219	24.5952	24.7921	24.9794	24.7265	23.6788
188	25.205	25.3203	25.3061	25.5445	24.6235	24.6207	24.7925	24.9879	24.7299	23.7086
189	25.2078	25.3228	25.3063	25.5428	24.6238	24.6367	24.7947	25.001	24.7312	23.7261
190	25.2182	25.3289	25.3035	25.5426	24.6265	24.6513	24.7977	25.0263	24.7342	23.752
191	25.2361	25.344	25.3012	25.5447	24.6282	24.6755	24.8194	25.0365	24.7347	23.7983
192	25.2471	25.3533	25.3181	25.5451	24.6302	24.6893	24.8552	25.0389	24.7362	23.8312
193	25.2539	25.3574	25.3405	25.5498	24.6343	24.6984	24.8753	25.0408	24.7375	23.8572
194	25.2637	25.3588	25.3518	25.5508	24.6498	24.7019	24.8913	25.0431	24.7385	23.8723
195	25.2762	25.3626	25.3563	25.5509	24.6564	24.7112	24.9122	25.0453	24.742	23.8901
196	25.2808	25.3645	25.3648	25.5516	24.6568	24.7268	24.9201	25.048	24.7425	23.9049
197	25.2985	25.364	25.3737	25.5537	24.6561	24.7502	24.9255	25.059	24.7426	23.9189
198	25.3168	25.3622	25.3809	25.5553	24.6595	24.7792	24.9309	25.0635	24.742	23.9299
199	25.3411	25.3617	25.3853	25.5606	24.6687	24.7973	24.9328	25.065	24.7435	23.944
200	25.3673	25.3644	25.3878	25.563	24.6722	24.8262	24.9393	25.0652	24.7439	23.9588

## Sheet: depth & temperature
stations	S1	S2	S3	S4	S5	S6	S7	S8	S9	S10	S1	S2	S3	S4	S5	S6	S7	S8	S9	S10
depth (m)	°C	°C	°C	°C	°C	°C	°C	°C	°C	°C	MLD	MLD	MLD	MLD	MLD	MLD	MLD	MLD	MLD	MLD
1	27.3888	27.8068	27.9347	27.362	27.6067	27.7482	27.6427	29.2794	30.2345	30.7139	0	0	0	0	0	0	0	0	0	0
2	27.3888	27.8068	27.9347	27.362	27.6067	27.7482	27.6427	29.2794	30.2345	30.7139	0	0	0	0	0	0	0	0	0	0
3	27.3888	27.812	27.8449	27.362	27.6067	27.7513	27.6696	29.2794	30.1894	30.7139	0	-0.0052	0.08985	0	0	-0.0031	-0.02685	0	0.0451	0
4	27.3804	27.8189	27.8327	27.3599	27.605	27.7493	27.6702	29.2786	30.1998	30.7162	0.0084	-0.0121	0.101967	0.0021	0.0016	-0.0011	-0.0275	0.0008	0.03465	-0.0023
5	27.3828	27.8179	27.8378	27.3502	27.5967	27.7483	27.6709	29.2791	30.0676	30.7156	0.006	-0.0111	0.0969333	0.0118	0.00995	-0.0001	-0.0282	0.0003	0.16695	-0.0016
6	27.3803	27.8081	27.8402	27.3279	27.5881	27.7442	27.6722	29.2779	30.0398	30.7179	0.0085	-0.0013	0.0945333	0.0341	0.0185	0.004	-0.02945	0.0015	0.19475	-0.00395
7	27.3734	27.7902	27.835	27.3176	27.5786	27.7459	27.6707	29.2639	29.9413	30.7182	0.0154	0.0166	0.0997	0.0444	0.02805	0.0023	-0.02795	0.0155	0.29315	-0.0043
8	27.3583	27.7934	27.8313	27.3114	27.5763	27.7442	27.6714	29.2273	29.7749	30.714	0.0305	0.0134	0.103433	0.0506	0.0303	0.004	-0.0287	0.0521	0.4596	-5e-05
9	27.3435	27.7754	27.8303	27.2614	27.5797	27.7477	27.6728	29.1315	29.6916	30.7099	0.0453	0.0314	0.1044	0.1006	0.0269	0.0005	-0.03005	0.1479	0.5429	0.00405
10	27.3112	27.7685	27.8226	26.9834	27.5802	27.7528	27.672	29.0519	29.6654	30.6953	0.0776	0.0383	0.1121	0.3786	0.0264	-0.0046	-0.02935	0.2275	0.5691	0.0187
11	27.2665	27.7544	27.8223	26.9419	27.5761	27.7534	27.6735	29.033	29.6611	30.6746	0.1223	0.0524	0.1124	0.4201	0.0306	-0.0052	-0.0308	0.2464	0.5734	0.0393
12	27.2113	27.7562	27.8004	26.8902	27.5808	27.7533	27.6711	29.0177	29.6347	30.6511	0.1775	0.0506	0.134267	0.4718	0.0258	-0.0051	-0.02835	0.2617	0.59975	0.06285
13	27.2051	27.7324	27.7859	26.8079	27.5633	27.7495	27.6628	29.0053	29.62	30.6264	0.1837	0.0744	0.148833	0.5541	0.0433	-0.0013	-0.02015	0.2741	0.61455	0.0876
14	27.2001	27.7078	27.7739	26.8669	27.5509	27.75	27.6617	28.9835	29.6105	30.6163	0.1887	0.099	0.160767	0.4951	0.0558	-0.0018	-0.01895	0.2959	0.624	0.0977
15	27.1954	27.6705	27.7421	26.9436	27.5457	27.7496	27.6579	28.8494	29.6297	30.5994	0.1934	0.1363	0.1926	0.4184	0.06095	-0.0014	-0.01525	0.43	0.6048	0.1146
16	27.1899	27.6586	27.7336	26.8139	27.5411	27.7501	27.6247	28.7447	29.6349	30.5806	0.1989	0.1482	0.201067	0.5481	0.06555	-0.0019	0.01805	0.5347	0.59955	0.13335
17	27.1829	27.6273	27.724	26.8222	27.5393	27.7492	27.5641	28.625	29.6413	30.5763	0.2059	0.1795	0.210667	0.5398	0.06735	-0.001	0.07855	0.6544	0.5932	0.13765
18	27.1786	27.5986	27.7067	26.9457	27.5322	27.7451	27.4734	28.5613	29.6348	30.5713	0.2102	0.2082	0.228033	0.4163	0.07445	0.0031	0.16925	0.7181	0.5997	0.14265
19	27.1717	27.589	27.6718	26.8689	27.5253	27.7298	27.3923	28.5107	29.6219	30.5688	0.2171	0.2178	0.2629	0.4931	0.08135	0.0184	0.25045	0.7687	0.61255	0.14515
20	27.1638	27.5831	27.6275	26.7459	27.5191	27.7185	27.3657	28.458	29.6038	30.5675	0.225	0.2237	0.307167	0.6161	0.0875	0.0297	0.27695		0.6307	0.1465
21	27.1577	27.5739	27.528	26.4643	27.5078	27.7099	27.3409	28.4278	29.5771	30.5666	0.2311	0.2329	0.4067	0.8977	0.09885	0.0383	0.3018		0.65735	0.1473
22	27.1486	27.5653	27.4677	26.4939	27.4881	27.7067	27.3273	28.3906	29.5621	30.5625	0.2402	0.2415	0.466967		0.1185	0.0415	0.31535		0.6724	0.15145
23	27.1269	27.5617	27.4057	26.4791	27.4616	27.7024	27.276	28.3297	29.5422	30.5612	0.2619	0.2451	0.528967		0.14505	0.0458	0.36665		0.6923	0.15275
24	27.0758	27.5618	27.2473	26.4337	27.4338	27.6921	27.2171	28.2989	29.4617	30.563	0.313	0.245	0.6874		0.1728	0.0561	0.42565		0.7728	0.151
25	27.0703	27.5605	27.1739	26.3884	27.4088	27.6693	27.1949	28.2768	29.3304	30.5622	0.3185	0.2463	0.760767		0.19785	0.0789	0.44775			0.15175
26	27.0563	27.5582	27.1444	26.4362	27.3772	27.6504	27.1745	28.2291	29.2618	30.5526	0.3325	0.2486			0.2295	0.0978	0.46815			0.16135
27	27.047	27.5564	26.9614	26.3796	27.3535	27.6443	27.146	28.1995	29.1853	30.5501	0.3418	0.2504			0.2531	0.1039	0.4967			0.1638
28	27.0385	27.5552	26.8868	26.3643	27.3239	27.6401	27.1281	28.1828	29.0634	30.5463	0.3503	0.2516			0.28275	0.1081	0.51455			0.1677
29	27.0264	27.5547	26.8339	26.3187	27.2994	27.6339	27.0923	28.1706	28.922	30.5492	0.3624	0.2521			0.3073	0.1143	0.5504			0.16475
30	26.9977	27.5505	26.788	26.2355	27.2799	27.5992	27.0439	28.1364	28.8244	30.5486	0.3911	0.2563			0.3267	0.149	0.59875			0.16535
31	26.9775	27.5478	26.7205	26.1728	27.2377	27.5543	26.9975	28.1259	28.7507	30.5447	0.4113	0.259			0.3689	0.1939	0.64525			0.16925
32	26.9625	27.543	26.5986	26.1176	27.1715	27.521	26.9695	28.1132	28.6499	30.543	0.4263	0.2638			0.4351	0.2272	0.6732			0.17095
33	26.9587	27.5359	26.5016	26.1224	27.1249	27.5008	26.9521	28.0976	28.5901	30.542	0.4301	0.2709			0.4817	0.2474	0.6906			0.1719
34	26.8707	27.4733	26.4476	25.9992	27.0742	27.4338	26.9062	28.0729	28.5618	30.5322	0.5181	0.3335			0.53245	0.3144	0.73645			0.1818
35	26.6705	27.2635	26.3957	25.7588	27.0331	27.342	26.8047	28.036	28.512	30.5127	0.7183	0.5433			0.57355	0.4062	0.83805			0.20125
36	26.5344	27.2039	26.3752	25.76	26.9898	27.2986	26.7223	27.9968	28.4714	30.4904	0.8544	0.6029			0.61685	0.4496				0.2235
37	26.1712	27.1502	26.3396	25.7541	26.9606	27.0712	26.6625	27.9648	28.4221	30.483		0.6566			0.64605	0.677				0.231
38	25.9267	27.121	26.2877	25.7464	26.9444	26.8767	26.6185	27.8927	28.3849	30.48		0.6858			0.6622	0.8715				0.23395
39	25.8768	27.1146	26.2533	25.7318	26.9235	26.7853	26.5896	27.7616	28.3603	30.4793		0.6922			0.6832					0.2347
40	25.8538	27.1088	26.1909	25.7575	26.9077	26.7327	26.568	27.6138	28.2448	30.4705		0.698			0.699					0.2434
41	25.8322	27.0769	26.0882	25.7799	26.8931	26.7129	26.5091	27.4761	28.2003	30.4087		0.7299			0.71355					0.3053
42	25.824	27.0478	25.9372	25.7712	26.8811	26.6938	26.4613	27.1988	28.1618	30.3779		0.759			0.7256					0.33605
43	25.8125	26.9682	25.7693	25.7408	26.797	26.6786	26.4136	27.1424	28.1103	30.3655					0.80965					0.3484
44	25.7911	26.9041	25.6263	25.6732	26.5166	26.6565	26.3759	27.0727	28.0666	30.2996										0.41435
45	25.7469	26.8761	25.5244	25.5915	26.2539	26.6282	26.3432	27.0566	28.0057	30.2209										0.49305
46	25.6863	26.8555	25.4267	25.4606	26.0804	26.601	26.2955	27.0278	27.9629	30.1393										0.57465
47	25.5752	26.798	25.3212	25.4221	25.9194	26.5623	26.2553	26.9514	27.9331	30.0651										0.64885
48	25.4904	26.7131	25.2383	25.391	25.7064	26.5192	26.2258	26.89	27.7433	30.0369										0.677
49	25.4125	26.514	25.177	25.3506	25.5549	26.4589	26.1906	26.8092	27.6217	29.9843										0.72965
50	25.3585	26.4371	25.1438	25.3504	25.4677	26.4339	26.1769	26.7445	27.505	29.9158										0.7981
51	25.2889	26.3514	25.0906	25.3925	25.3924	26.4092	26.1671	26.6818	27.3399	29.7767
52	25.2485	26.1038	25.0342	25.3543	25.3548	26.3702	26.1491	26.6337	27.2495	29.6755
53	25.1934	25.8254	24.9871	25.3808	25.2491	26.3237	26.0947	26.6076	27.1816	29.5583
54	25.0685	25.7025	24.9607	25.4289	25.1211	26.2943	26.0238	26.5924	27.0621	29.4319
55	24.9213	25.7019	24.9227	25.3976	25.0931	26.2528	25.9402	26.5118	26.9198	29.3769
56	24.801	25.6999	24.8884	25.3386	25.0296	26.1692	25.8967	26.4628	26.7978	29.3188
57	24.7089	25.6851	24.877	25.3436	24.9628	26.1033	25.8738	26.4214	26.681	29.2493
58	24.5761	25.6842	24.8689	25.2375	24.8944	26.0463	25.8381	26.4038	26.5734	29.1501
59	24.4939	25.6969	24.8541	25.1895	24.8315	25.9739	25.8242	26.3897	26.5104	29.0562
60	24.2532	25.7001	24.7697	25.0858	24.7975	25.961	25.8011	26.3833	26.4612	28.9951
61	24.1578	25.6998	24.6666	25.0379	24.7766	25.9574	25.773	26.3833	26.4235	28.9409
62	24.1071	25.7189	24.6089	25.0113	24.7469	25.9525	25.722	26.3765	26.3784	28.8655
63	24.0517	25.7375	24.5236	25.0038	24.7235	25.9448	25.5979	26.3573	26.3387	28.8159
64	24.0246	25.7477	24.4582	24.9911	24.7125	25.9268	25.455	26.3229	26.2767	28.7516
65	23.905	25.7565	24.4473	24.8651	24.6847	25.9051	25.382	26.2933	26.2462	28.6658
66	23.6971	25.7585	24.431	24.7647	24.6692	25.8704	25.3607	26.2615	26.2314	28.5907
67	23.5874	25.7582	24.4029	24.7356	24.656	25.8335	25.3239	26.2121	26.2132	28.4965
68	23.5677	25.7548	24.391	24.595	24.6267	25.7147	25.2822	26.0739	26.1608	28.4271
69	23.5351	25.7657	24.3912	24.461	24.5934	25.6082	25.2232	25.9781	26.1353	28.2725
70	23.4765	25.7992	24.3963	24.3748	24.5386	25.588	25.1768	25.9436	26.0841	28.1565
71	23.4249	25.8455	24.3891	24.3268	24.5089	25.5764	25.1452	25.8539	26.0781	28.1286
72	23.3639	25.8719	24.3351	24.2938	24.4881	25.5204	25.1069	25.765	26.0697	28.0986
73	23.2914	25.8291	24.3127	24.2878	24.4657	25.4865	25.0288	25.7559	26.0432	28.0716
74	23.2748	25.7814	24.2694	24.2651	24.4569	25.4718	24.9905	25.7347	25.9645	28.0512
75	23.2704	25.5501	24.2064	24.2064	24.4522	25.4542	24.9621	25.6028	25.909	28.0356
76	23.2283	25.2566	24.176	24.0799	24.426	25.3551	24.9456	25.4341	25.8706	28.0051
77	23.1026	24.9941	24.1426	24.0508	24.3887	25.2824	24.9303	25.3586	25.8268	27.9745
78	22.904	24.8592	24.1267	23.9379	24.3826	25.2343	24.9192	25.3155	25.7916	27.9155
79	22.8232	24.7646	24.1146	23.8642	24.3638	25.21	24.9092	25.2881	25.7747	27.8556
80	22.7353	24.6989	24.1049	23.76	24.3482	25.1987	24.9	25.268	25.722	27.8281
81	22.6792	24.675	24.0894	23.5178	24.3259	25.1917	24.8821	25.2371	25.7133	27.7819
82	22.5993	24.6514	24.0763	23.5121	24.3005	25.1876	24.8632	25.1937	25.6955	27.7043
83	22.4569	24.6255	24.0627	23.504	24.2371	25.1818	24.8457	25.1415	25.6332	27.6358
84	22.3446	24.615	23.9607	23.3328	24.2065	25.1754	24.8286	25.0214	25.5838	27.5529
85	22.3462	24.5187	23.7356	23.0256	24.1386	25.172	24.8102	24.9695	25.5545	27.4877
86	22.3364	24.2289	23.4397	23.0297	24.0739	25.168	24.768	24.9444	25.524	27.3775
87	22.331	24.1038	23.2532	23.0598	24.018	25.1606	24.7271	24.9394	25.513	27.3108
88	22.3255	24.0954	23.1093	22.9893	23.9798	25.1573	24.6817	24.8942	25.4918	27.2035
89	22.2874	24.0043	23.0676	22.9175	23.9456	25.1572	24.6201	24.8482	25.4753	27.1024
90	22.1682	23.7048	23.0222	22.8444	23.9099	25.1557	24.5371	24.7945	25.4599	27.0607
91	22.0489	23.1107	22.985	22.7952	23.8702	25.1502	24.5055	24.762	25.4561	27.027
92	21.9089	22.8838	22.9492	22.8155	23.838	25.1427	24.4894	24.7625	25.4508	27.0103
93	21.7611	22.6525	22.8354	22.767	23.8011	25.1351	24.4748	24.7568	25.4472	26.9937
94	21.6537	22.3458	22.7606	22.6821	23.7394	25.128	24.4648	24.676	25.4435	26.9764
95	21.5341	22.2946	22.734	22.6782	23.6989	25.1224	24.4592	24.5403	25.4387	26.9608
96	21.5011	22.226	22.7109	22.695	23.6846	25.1125	24.4504	24.4602	25.4318	26.9406
97	21.4538	22.1576	22.6627	22.726	23.6743	25.1	24.4412	24.3041	25.423	26.8948
98	21.4289	22.085	22.6358	22.7033	23.6614	25.0918	24.4321	24.1793	25.3922	26.7588
99	21.3971	22.0522	22.5558	22.6795	23.6259	25.0713	24.4072	23.9489	25.3863	26.6516
100	21.339	22.0332	22.4659	22.5496	23.5493	25.0424	24.3657	23.8059	25.351	26.5652
101	21.2608	22.0148	22.4018	22.5635	23.5001	25.0053	24.3322	23.7299	25.3087	26.4256
102	21.1952	21.9723	22.2697	22.5043	23.4747	24.9722	24.3049	23.6741	25.2608	26.3629
103	21.0393	21.9173	22.1252	22.4716	23.4315	24.9345	24.2633	23.5343	25.2239	26.3397
104	20.9126	21.8385	22.0084	22.4703	23.4031	24.9176	24.2147	23.3967	25.1744	26.3061
105	20.8607	21.7822	21.7549	22.4702	23.3891	24.8786	24.1642	23.1776	25.1368	26.29
106	20.8385	21.6649	21.6546	22.5951	23.3952	24.8452	24.0795	22.969	25.0654	26.2666
107	20.8078	21.5762	21.6285	22.5837	23.3914	24.8111	24.0217	22.7068	24.986	26.2326
108	20.7041	21.4305	21.6041	22.4337	23.2948	24.787	24.0033	22.4507	24.9334	26.2088
109	20.6036	21.3854	21.5593	22.3437	23.2127	24.7366	23.9804	22.3273	24.8387	26.1901
110	20.4831	21.3833	21.5022	22.284	23.172	24.6958	23.9517	22.2435	24.7403	26.1731
111	20.3805	21.3776	21.41	22.2561	23.1555	24.685	23.9293	22.1793	24.6664	26.132
112	20.3328	21.3768	21.2781	22.2531	23.1005	24.6704	23.9138	22.1029	24.6094	26.0736
113	20.2837	21.3752	21.1432	22.2504	23.0431	24.6356	23.8944	22.0039	24.5787	26.012
114	20.2511	21.3751	21.0858	22.2491	22.9954	24.5187	23.8661	21.9541	24.5338	25.9924
115	20.2218	21.3758	21.0272	22.2319	22.932	24.4316	23.8182	21.9475	24.4847	25.9804
116	20.1761	21.375	20.9772	22.1927	22.9067	24.3297	23.7392	21.933	24.2687	25.9603
117	20.14	21.3746	20.9428	22.2008	22.8916	24.2009	23.6834	21.8837	23.9821	25.9066
118	20.1047	21.3729	20.9148	22.1984	22.8819	24.1497	23.6576	21.8247	23.6405	25.8802
119	20.0686	21.3713	20.847	22.1971	22.8671	24.1338	23.6304	21.8131	23.3416	25.8492
120	20.0032	21.3696	20.7811	22.1751	22.8315	24.1166	23.6048	21.7715	23.1715	25.7997
121	19.9165	21.3672	20.7668	22.1502	22.7964	24.091	23.5574	21.6982	22.9844	25.7499
122	19.8806	21.366	20.7344	22.1597	22.7625	24.0658	23.5099	21.6603	22.9245	25.69
123	19.8593	21.367	20.7272	22.1609	22.7356	24.0115	23.4461	21.6323	22.8691	25.6236
124	19.8266	21.3669	20.6953	22.1293	22.7182	23.9746	23.414	21.582	22.7859	25.6006
125	19.7725	21.3661	20.676	22.0971	22.7129	23.91	23.3888	21.5121	22.7124	25.5889
126	19.7328	21.3611	20.6546	21.9529	22.6981	23.8846	23.6003	21.0798	22.6165	25.5565
127	19.6995	21.3523	20.6896	21.7087	22.6868	23.8598	23.563	20.816	22.5446	25.5095
128	19.6572	21.2489	20.883	21.4877	22.6733	23.8325	23.5231	20.7224	22.3283	25.4902
129	19.5895	21.2219	20.8436	21.3868	22.6608	23.8024	23.4662	20.6611	22.0498	25.4624
130	19.5195	21.2082	20.8456	21.2598	22.635	23.7652	23.4497	20.6129	21.7297	25.436
131	19.4195	21.1744	20.8142	21.083	22.6212	23.6565	23.4413	20.5947	21.3509	25.3978
132	19.3584	21.1777	20.8019	21.0034	22.6019	23.5942	23.4306	20.5681	21.1619	25.351
133	19.3418	21.1783	20.779	20.9604	22.5642	23.5423	23.4278	20.5407	21.1209	25.3311
134	19.3286	21.168	20.7163	20.7262	22.5233	23.4941	23.425	20.5193	21.1054	25.3213
135	19.3119	21.1712	20.6082	20.4915	22.5034	23.4585	23.4187	20.4916	21.0828	25.3131
136	19.304	21.166	20.566	20.2581	22.4779	23.4334	23.4069	20.4669	21.0609	25.3017
137	19.274	21.1638	20.4718	20.1365	22.4407	23.4008	23.3918	20.4466	21.0571	25.2812
138	19.1605	21.1686	20.5704	20.117	22.3796	23.3398	23.2588	20.4199	21.0374	25.2645
139	18.9078	21.1573	20.6115	20.0817	22.2505	23.1957	23.1271	20.4122	21.0183	25.2554
140	18.7635	21.0651	20.4512	20.0894	22.1242	23.087	23.0685	20.3991	21.0023	25.2446
141	18.7033	20.997	20.3672	19.9807	22.066	23.0624	23.0207	20.3486	20.9926	25.2281
142	18.6282	20.9903	20.3602	19.888	22.001	23.0473	22.9094	20.3366	20.9836	25.2116
143	18.5388	20.9917	20.3505	19.879	21.9356	23.0395	22.8522	20.3296	20.9803	25.191
144	18.4563	20.9431	20.3428	19.9083	21.908	23.0336	22.8395	20.3279	20.9768	25.1306
145	18.3376	20.835	20.3283	19.8019	21.8798	23.0278	22.8123	20.3208	20.9682	25.0866
146	18.2502	20.6763	20.3119	19.713	21.8329	22.9981	22.7871	20.3056	20.9666	25.0681
147	18.1333	20.5408	20.3184	19.0785	21.7435	22.9619	22.774	20.2684	20.9661	25.0503
148	17.9933	20.5254	20.309	18.7436	21.6975	22.9227	22.7044	20.1206	20.9652	25.0132
149	17.8734	20.5247	20.1789	18.454	21.5971	22.8671	22.3997	19.8927	20.9651	24.9747
150	17.8042	20.5244	20.076	18.3441	21.4349	22.7014	22.2056	19.8338	20.9642	24.9586
151	17.7464	20.5249	19.9668	18.1709	21.3475	22.5695	22.1372	19.8229	20.9642	24.942
152	17.718	20.5257	19.7182	18.1351	21.3163	22.4153	22.0683	19.7621	20.9934	24.9283
153	17.6748	20.526	19.6002	18.1133	21.2966	22.0467	22.021	19.7297	20.9934	24.9102
154	17.6499	20.5259	19.5975	18.0809	21.264	21.961	21.9649	19.6928	20.9942	24.8642
155	17.6337	20.5131	19.5896	18.0393	21.2506	21.8648	21.939	19.6374	20.9954	24.8078
156	17.6189	20.4667	19.58	17.935	21.2257	21.7817	21.9291	19.5541	20.9943	24.7741
157	17.6004	20.4515	19.5712	17.8704	21.219	21.6947	21.9316	19.4812	20.9936	24.7296
158	17.581	20.4189	19.5505	17.8723	21.2034	21.6592	21.9327	19.4438	20.995	24.6692
159	17.5711	20.3851	19.4723	17.842	21.2008	21.6307	21.9315	19.4278	20.996	24.5932
160	17.5406	20.352	19.3128	17.6199	21.1891	21.6162	21.923	19.3717	20.9941	24.5234
161	17.5251	20.3411	19.2807	17.397	21.1743	21.6052	21.9009	19.2821	20.9932	24.5001
162	17.5165	20.3356	19.1898	17.1785	21.155	21.5793	21.8527	19.1943	20.9949	24.4879
163	17.5111	20.3174	19.077	16.9491	21.142	21.5033	21.752	19.1712	20.9947	24.4796
164	17.4845	20.298	18.9598	16.6937	21.1181	21.4206	21.7324	19.1474	20.9939	24.4657
165	17.4699	20.2541	18.9258	16.2638	21.1014	21.3968	21.7201	19.1315	20.9943	24.4436
166	17.4259	20.2169	18.831	16.2079	21.0802	21.3959	21.6877	19.1207	20.9938	24.3358
167	17.3805	20.2088	18.6982	16.1622	21.0511	21.3943	21.6337	19.0982	20.9919	24.2658
168	17.3356	20.1595	18.6644	16.0532	21.0012	21.3946	21.5458	19.0817	20.9917	24.254
169	17.2919	19.8575	18.564	15.959	20.8539	21.3934	21.2261	19.034	20.9887	24.2329
170	17.2804	19.589	18.4934	15.9147	20.6545	21.372	21.0805	19.0035	20.9896	24.2203
171	17.268	19.3785	18.4238	15.8815	20.5137	21.3468	21.0103	18.9835	20.9888	24.185
172	17.2669	19.245	18.2899	15.8451	20.4628	21.3075	20.8844	18.9612	20.9816	24.1549
173	17.2664	19.1976	18.1697	15.8107	20.4359	21.2731	20.6429	18.9313	20.9638	24.0757
174	17.265	19.1232	18.073	15.7976	20.4188	21.2325	20.5349	18.9222	20.9164	23.9702
175	17.2648	19.1005	17.8274	15.8084	20.4004	21.2	20.4579	18.9013	20.6308	23.9091
176	17.2622	19.0986	17.4876	15.7994	20.3929	21.1623	20.3188	18.8755	19.8768	23.8175
177	17.2641	19.0858	17.3388	15.7819	20.3803	21.0655	19.9941	18.8413	19.4912	23.7304
178	17.263	19.0005	17.3042	15.7917	20.3507	20.9713	19.8746	18.8094	19.3491	23.657
179	17.2621	18.6772	17.2776	15.7777	20.3394	20.9018	19.8202	18.7728	19.3358	23.6185
180	17.2625	18.4999	17.2192	15.7644	20.3301	20.8456	19.7874	18.7458	19.3167	23.5846
181	17.2692	18.396	17.1579	15.7608	20.2929	20.8139	19.743	18.7063	19.3089	23.5592
182	17.2741	18.2181	17.0604	15.7559	20.2697	20.7894	19.7049	18.6412	19.3023	23.5416
183	17.2745	17.8652	16.9983	15.7527	20.2251	20.7675	19.6801	18.5386	19.304	23.4536
184	17.2739	17.6905	16.9847	15.752	20.1555	20.6239	19.6376	18.5028	19.2903	23.3741
185	17.2718	17.6197	16.9832	15.7497	20.0855	20.4899	19.6173	18.4881	19.2892	23.3514
186	17.2713	17.3211	16.981	15.751	20.0764	20.3642	19.6095	18.4661	19.2695	23.3296
187	17.2686	17.1791	16.9957	15.7405	20.0656	20.3091	19.6089	18.4258	19.2676	23.3073
188	17.2685	17.055	17.0354	15.7415	20.0579	20.2025	19.6059	18.3892	19.2555	23.2018
189	17.2593	17.0254	17.0349	15.7483	20.0549	20.1366	19.5961	18.332	19.2542	23.1464
190	17.2116	16.9854	17.0469	15.7492	20.0453	20.0783	19.5809	18.2249	19.229	23.0513
191	17.1332	16.8993	17.0539	15.738	20.038	19.9842	19.4975	18.1774	19.225	22.9006
192	17.0799	16.84	16.9766	15.7327	20.0311	19.9285	19.349	18.1628	19.2187	22.7868
193	17.0431	16.8118	16.8671	15.709	20.0117	19.888	19.2562	18.151	19.2106	22.6968
194	16.9931	16.7966	16.8066	15.7007	19.9547	19.8686	19.1842	18.1376	19.2031	22.6425
195	16.9404	16.7732	16.7803	15.6975	19.9289	19.829	19.0945	18.1254	19.1757	22.5841
196	16.9144	16.7596	16.7341	15.6922	19.9247	19.7686	19.0558	18.1121	19.1693	22.531
197	16.8386	16.7561	16.6817	15.6822	19.9247	19.6737	19.03	18.0698	19.1638	22.4801
198	16.7442	16.76	16.6427	15.6727	19.9095	19.5544	19.006	18.0566	19.1652	22.4414
199	16.6243	16.7594	16.6181	15.6442	19.8732	19.4788	18.994	18.0525	19.1639	22.3895
200	16.5039	16.7452	16.6023	15.6282	19.8588	19.3648	18.9679	18.052	19.1633	22.3379

## Sheet: depth & salinity
stations	S1	S2	S3	S4	S5	S6	S7	S8	S9	S10
depth (m)
1	34.43	34.4639	34.4835	34.4923	34.5454	34.5102	34.5007	34.344	33.9578	34.5442
2	34.43	34.4639	34.4835	34.4923	34.5454	34.5102	34.5007	34.344	33.9578	34.5442
3	34.43	34.4644	34.4835	34.3685	34.5454	34.512	34.5007	34.344	33.9578	34.5456
4	34.4297	34.4649	34.4835	34.3693	34.5456	34.5119	34.5007	34.344	33.9578	34.5473
5	34.4298	34.4648	34.4843	34.3728	34.5469	34.5121	34.5008	34.354	33.9578	34.5472
6	34.4298	34.4643	34.4861	34.3855	34.5476	34.5123	34.5007	34.3573	33.9578	34.5468
7	34.4292	34.4637	34.4868	34.3913	34.5487	34.5124	34.5007	34.3822	33.9578	34.5468
8	34.429	34.4637	34.4863	34.3942	34.5487	34.5127	34.5008	34.4303	33.9578	34.5475
9	34.428	34.463	34.4863	34.4131	34.5479	34.5123	34.501	34.4881	33.9578	34.5475
10	34.4266	34.4626	34.4857	34.4549	34.548	34.5118	34.5011	34.5216	33.9606	34.5445
11	34.4249	34.4622	34.4853	34.4554	34.5487	34.5119	34.5011	34.5286	33.9674	34.5416
12	34.4219	34.4619	34.4838	34.4638	34.5481	34.5119	34.5007	34.5306	33.9689	34.5382
13	34.4212	34.4611	34.4822	34.4758	34.551	34.5117	34.4998	34.5322	33.9767	34.5342
14	34.4205	34.46	34.4803	34.4655	34.5528	34.512	34.4995	34.5354	33.979	34.5333
15	34.4196	34.4583	34.4775	34.4538	34.553	34.5123	34.4995	34.5372	33.9925	34.5326
16	34.4201	34.4572	34.4762	34.4747	34.5536	34.512	34.4984	34.5405	34.0099	34.5314
17	34.4195	34.454	34.4748	34.4688	34.5546	34.5122	34.4962	34.5419	34.0229	34.5311
18	34.4188	34.4519	34.4719	34.4492	34.5581	34.5117	34.4924	34.5433	34.0117	34.5306
19	34.4175	34.4513	34.4676	34.4638	34.561	34.5099	34.5005	34.5463	34.0018	34.5305
20	34.4168	34.4507	34.4639	34.4822	34.5639	34.509	34.5189	34.5463	34.0047	34.5311
21	34.4195	34.4503	34.462	34.5221	34.5694	34.5097	34.5256	34.5464	34.0089	34.5319
22	34.4212	34.4505	34.4669	34.5145	34.5769	34.51	34.5286	34.5467	34.0124	34.5308
23	34.4248	34.4508	34.4672	34.5162	34.5859	34.5104	34.5431	34.5537	34.0473	34.532
24	34.4378	34.4507	34.4619	34.5219	34.5936	34.5111	34.561	34.5655	34.0597	34.5363
25	34.444	34.4503	34.4637	34.5282	34.5993	34.5111	34.5658	34.5755	34.0658	34.5381
26	34.4467	34.4512	34.4657	34.5204	34.6029	34.5136	34.5688	34.5854	34.0776	34.5329
27	34.4507	34.4519	34.4731	34.5287	34.6047	34.5137	34.5717	34.5954	34.0818	34.5319
28	34.4565	34.4521	34.4717	34.5304	34.607	34.5137	34.5749	34.5998	34.0949	34.5317
29	34.4671	34.4521	34.4683	34.5372	34.6086	34.5139	34.5779	34.6044	34.1207	34.5356
30	34.4828	34.4529	34.4652	34.5483	34.6098	34.5165	34.5822	34.6168	34.1543	34.5373
31	34.489	34.453	34.4627	34.5557	34.6144	34.5196	34.5882	34.6387	34.1809	34.5376
32	34.4957	34.4532	34.4827	34.5635	34.6226	34.5221	34.5928	34.6493	34.3227	34.5388
33	34.5064	34.4532	34.4974	34.5606	34.6292	34.5233	34.5964	34.6502	34.4828	34.542
34	34.5222	34.4505	34.4999	34.5809	34.6333	34.5295	34.5995	34.6518	34.5161	34.5454
35	34.5458	34.4416	34.4993	34.6128	34.6359	34.5335	34.6079	34.6531	34.5218	34.5559
36	34.5754	34.4358	34.4973	34.6097	34.6377	34.5342	34.6191	34.6694	34.5244	34.5623
37	34.6342	34.4297	34.4925	34.6097	34.6392	34.5639	34.6271	34.6932	34.5275	34.5627
38	34.6664	34.4256	34.4838	34.6097	34.6404	34.5945	34.6314	34.6992	34.5278	34.5635
39	34.673	34.4245	34.4782	34.6113	34.6417	34.6101	34.6351	34.7094	34.5294	34.5673
40	34.675	34.4232	34.4678	34.6072	34.6424	34.6133	34.6392	34.7132	34.5418	34.5695
41	34.6758	34.4182	34.4518	34.6041	34.6427	34.6185	34.6454	34.7142	34.5556	34.5689
42	34.6761	34.4137	34.4388	34.605	34.6424	34.6207	34.6491	34.7192	34.565	34.5683
43	34.6769	34.4063	34.4347	34.6093	34.6487	34.622	34.6519	34.7231	34.5715	34.5662
44	34.679	34.4009	34.4249	34.6188	34.6644	34.6268	34.6559	34.7252	34.5761	34.5647
45	34.6813	34.398	34.4167	34.6288	34.6861	34.6317	34.6589	34.7349	34.5796	34.5635
46	34.6873	34.3955	34.4145	34.6434	34.6992	34.6355	34.6647	34.7382	34.5849	34.5557
47	34.6847	34.3929	34.4131	34.6473	34.7121	34.6414	34.6675	34.7404	34.5999	34.5497
48	34.6869	34.394	34.4132	34.6507	34.7298	34.6471	34.6692	34.7491	34.6233	34.5537
49	34.7109	34.3894	34.4153	34.6538	34.7389	34.6515	34.6715	34.754	34.6652	34.55
50	34.7273	34.3841	34.4196	34.6531	34.7383	34.6536	34.6735	34.7574	34.6734	34.5494
51	34.739	34.3801	34.4241	34.6476	34.7423	34.6602	34.6739	34.7596	34.6828	34.5377
52	34.7429	34.3803	34.4345	34.6525	34.7451	34.6622	34.6746	34.7608	34.6984	34.5348
53	34.7467	34.3913	34.4309	34.6484	34.7508	34.6613	34.6766	34.7623	34.7055	34.5311
54	34.7575	34.3969	34.4278	34.6423	34.7572	34.664	34.6804	34.7698	34.7188	34.5291
55	34.7654	34.396	34.4266	34.6466	34.7631	34.6696	34.6835	34.7841	34.7434	34.5285
56	34.7783	34.3964	34.4255	34.6537	34.766	34.6744	34.6884	34.7865	34.7641	34.534
57	34.7934	34.3945	34.4279	34.6534	34.7702	34.6772	34.698	34.7877	34.7674	34.5448
58	34.8023	34.3935	34.4342	34.6672	34.7739	34.6805	34.712	34.7956	34.7679	34.5586
59	34.8058	34.3989	34.4393	34.6723	34.7766	34.6855	34.7189	34.8039	34.7703	34.5521
60	34.791	34.3997	34.4304	34.686	34.781	34.6855	34.7216	34.8077	34.773	34.553
61	34.7829	34.3992	34.4406	34.6949	34.7832	34.6849	34.7242	34.8147	34.7731	34.555
62	34.7772	34.4103	34.4445	34.7004	34.7802	34.6843	34.7277	34.8175	34.7727	34.5518
63	34.7744	34.4246	34.4349	34.7018	34.7772	34.6839	34.7308	34.8193	34.7728	34.559
64	34.7722	34.4352	34.4346	34.7045	34.7783	34.6848	34.7357	34.8204	34.7725	34.5663
65	34.7803	34.45	34.4585	34.7217	34.7805	34.686	34.748	34.8219	34.7722	34.5779
66	34.7831	34.4625	34.4707	34.7349	34.7823	34.6883	34.7539	34.824	34.7716	34.5883
67	34.7779	34.4702	34.4793	34.7408	34.7846	34.6906	34.7537	34.827	34.7717	34.5965
68	34.775	34.4746	34.4988	34.7591	34.7862	34.6983	34.7551	34.8322	34.7725	34.6165
69	34.773	34.4869	34.5122	34.7801	34.79	34.7049	34.7605	34.8428	34.774	34.6544
70	34.7704	34.5068	34.5304	34.7871	34.7922	34.7051	34.7652	34.8481	34.7783	34.6774
71	34.7692	34.544	34.5654	34.7851	34.791	34.705	34.7678	34.8479	34.7792	34.6774
72	34.7619	34.5902	34.5997	34.7778	34.791	34.7086	34.7696	34.8484	34.7825	34.679
73	34.7514	34.5928	34.639	34.7771	34.7912	34.7099	34.7747	34.8472	34.7902	34.679
74	34.7516	34.5871	34.6625	34.7747	34.7912	34.7102	34.7756	34.8467	34.7936	34.6789
75	34.7522	34.5564	34.668	34.7791	34.7908	34.711	34.7766	34.846	34.7973	34.6783
76	34.7496	34.5309	34.6698	34.797	34.7922	34.718	34.7776	34.8454	34.813	34.6795
77	34.743	34.5634	34.6758	34.798	34.7948	34.7215	34.7777	34.8449	34.8194	34.6798
78	34.7485	34.5768	34.6826	34.8066	34.7947	34.7233	34.7784	34.8445	34.8208	34.6846
79	34.7521	34.5888	34.6932	34.812	34.7977	34.7236	34.7781	34.8444	34.8214	34.687
80	34.7414	34.5968	34.71	34.8171	34.7995	34.7232	34.778	34.8441	34.8297	34.6882
81	34.7422	34.6024	34.7216	34.8383	34.8023	34.7229	34.7784	34.844	34.8375	34.6958
82	34.7561	34.6316	34.7302	34.8361	34.805	34.7223	34.7796	34.8444	34.8394	34.7254
83	34.7872	34.6452	34.7403	34.8345	34.8161	34.7222	34.781	34.8458	34.8439	34.7298
84	34.818	34.6463	34.7804	34.8446	34.8201	34.7226	34.782	34.8507	34.8471	34.7366
85	34.822	34.713	34.8232	34.8586	34.8234	34.7226	34.7837	34.8557	34.8479	34.7508
86	34.824	34.7705	34.8682	34.8567	34.8239	34.7228	34.7856	34.8563	34.8456	34.7451
87	34.8236	34.7758	34.8872	34.8541	34.8233	34.723	34.7891	34.8573	34.8402	34.7398
88	34.8218	34.7877	34.8931	34.8556	34.8213	34.7229	34.7918	34.8565	34.839	34.7383
89	34.8162	34.8252	34.8999	34.8598	34.8255	34.7227	34.794	34.8549	34.8442	34.7372
90	34.8008	34.8722	34.9149	34.8626	34.8306	34.7229	34.796	34.8544	34.8498	34.7356
91	34.7824	34.9218	34.9238	34.8638	34.8328	34.7237	34.7948	34.8543	34.8564	34.7345
92	34.759	34.9489	34.9271	34.8619	34.8354	34.7242	34.7968	34.8532	34.8551	34.7327
93	34.7437	34.9585	34.9376	34.8641	34.8379	34.7245	34.8001	34.8521	34.854	34.7323
94	34.7378	34.9704	34.9434	34.8678	34.8371	34.7245	34.8025	34.8517	34.854	34.7329
95	34.7386	34.9686	34.9428	34.8673	34.8334	34.7244	34.8038	34.8467	34.8547	34.7332
96	34.7404	34.9655	34.9442	34.8634	34.8313	34.7249	34.8047	34.8511	34.8545	34.7336
97	34.7524	34.9621	34.948	34.8631	34.8304	34.7256	34.8056	34.8503	34.8557	34.7386
98	34.7649	34.9613	34.9484	34.8639	34.8306	34.7258	34.8065	34.8492	34.8578	34.7551
99	34.776	34.9597	34.9524	34.8654	34.8338	34.7272	34.8079	34.8481	34.8578	34.77
100	34.7889	34.9578	34.9515	34.873	34.8362	34.729	34.8125	34.8479	34.8562	34.7704
101	34.8021	34.9555	34.9494	34.8709	34.8349	34.7315	34.816	34.8468	34.855	34.7683
102	34.811	34.9539	34.9457	34.8727	34.8355	34.7334	34.8183	34.8458	34.8569	34.7662
103	34.8136	34.9531	34.9405	34.8747	34.8353	34.7352	34.8217	34.845	34.8568	34.7649
104	34.8254	34.9525	34.9378	34.8724	34.8361	34.7353	34.8246	34.8421	34.8578	34.7656
105	34.829	34.9503	34.9259	34.8706	34.8387	34.7378	34.8259	34.8405	34.8595	34.7668
106	34.8277	34.9507	34.9206	34.8646	34.8454	34.7398	34.8291	34.838	34.8598	34.7692
107	34.8259	34.9504	34.9221	34.8678	34.8494	34.7413	34.8357	34.8373	34.8606	34.776
108	34.8164	34.9494	34.9222	34.8763	34.8529	34.7423	34.8383	34.8321	34.8617	34.7804
109	34.8046	34.9475	34.9199	34.8781	34.8594	34.7449	34.839	34.831	34.8668	34.783
110	34.7909	34.9459	34.9166	34.8807	34.8649	34.7473	34.8398	34.8271	34.8722	34.7834
111	34.7857	34.9451	34.9119	34.8824	34.8647	34.7474	34.8395	34.8237	34.877	34.7852
112	34.7839	34.9444	34.9049	34.8819	34.8667	34.7479	34.8396	34.8208	34.8805	34.7899
113	34.7814	34.9439	34.9008	34.8814	34.8681	34.7499	34.8405	34.8189	34.8842	34.7922
114	34.7787	34.9434	34.8985	34.8812	34.8721	34.7556	34.8421	34.817	34.8852	34.7941
115	34.7763	34.9428	34.8969	34.882	34.8746	34.7602	34.8449	34.8148	34.8877	34.7948
116	34.7749	34.9424	34.8956	34.8845	34.873	34.7666	34.8503	34.8128	34.8905	34.7961
117	34.7733	34.9421	34.8944	34.8833	34.8713	34.7753	34.8525	34.8118	34.8904	34.8084
118	34.7708	34.9419	34.894	34.8832	34.8708	34.7772	34.8522	34.811	34.8883	34.8163
119	34.7679	34.9416	34.8908	34.8831	34.8691	34.7777	34.8529	34.8102	34.8843	34.824
120	34.7644	34.9414	34.8872	34.8847	34.8646	34.7786	34.8533	34.8088	34.8719	34.8333
121	34.7596	34.9413	34.8844	34.886	34.8639	34.7789	34.8525	34.808	34.8625	34.8355
122	34.7571	34.9408	34.8812	34.8843	34.8636	34.7793	34.8526	34.8074	34.8588	34.8377
123	34.7551	34.9404	34.8801	34.884	34.8644	34.781	34.8539	34.8047	34.8474	34.8406
124	34.7531	34.9404	34.8767	34.8856	34.8646	34.7825	34.8568	34.8025	34.8431	34.8399
125	34.751	34.9405	34.8728	34.8859	34.8646	34.7849	34.8585	34.8007	34.8372	34.8391
126	34.7494	34.9407	34.8698	34.8827	34.8653	34.7845	34.858	34.7992	34.8303	34.8386
127	34.748	34.9407	34.911	34.8754	34.8653	34.7844	34.8582	34.7978	34.8247	34.84
128	34.746	34.9408	34.9087	34.8691	34.8647	34.7845	34.8587	34.7966	34.8313	34.8406
129	34.7432	34.9397	34.905	34.8664	34.8633	34.7851	34.8638	34.795	34.8397	34.84
130	34.7404	34.9388	34.9044	34.8605	34.8603	34.7874	34.8656	34.7933	34.8302	34.8391
131	34.7363	34.937	34.9009	34.8542	34.8585	34.7945	34.8654	34.7929	34.8275	34.837
132	34.7327	34.9364	34.899	34.8496	34.8572	34.7977	34.8646	34.7924	34.8256	34.8353
133	34.7306	34.9358	34.8968	34.847	34.8586	34.8019	34.8645	34.7916	34.8236	34.8354
134	34.7283	34.935	34.8918	34.839	34.861	34.8082	34.8646	34.7907	34.8207	34.8349
135	34.7272	34.9348	34.8792	34.8339	34.8605	34.8109	34.8643	34.7903	34.8165	34.8342
136	34.728	34.9345	34.8752	34.8248	34.8601	34.8101	34.8644	34.7907	34.8134	34.8328
137	34.7281	34.934	34.8677	34.8187	34.8597	34.8092	34.8624	34.7898	34.8118	34.8323
138	34.7302	34.9338	34.8736	34.8166	34.8586	34.8075	34.8555	34.7894	34.8102	34.8311
139	34.7247	34.933	34.8769	34.8152	34.8576	34.8083	34.8624	34.792	34.8084	34.8305
140	34.7193	34.9264	34.8654	34.8135	34.8548	34.8115	34.8764	34.7915	34.8076	34.8297
141	34.7164	34.9194	34.8573	34.8115	34.8521	34.8122	34.8809	34.7886	34.8064	34.8286
142	34.7138	34.9176	34.8548	34.8118	34.8509	34.8126	34.8937	34.7877	34.805	34.828
143	34.7108	34.9169	34.854	34.8103	34.85	34.8121	34.9006	34.7852	34.8045	34.8265
144	34.708	34.9146	34.8527	34.8086	34.8509	34.812	34.9027	34.7835	34.8039	34.8248
145	34.7061	34.9103	34.851	34.8103	34.8531	34.8127	34.9061	34.7826	34.8031	34.8248
146	34.7026	34.9076	34.8497	34.808	34.8539	34.8158	34.9102	34.7821	34.8026	34.8228
147	34.7011	34.9076	34.8495	34.8121	34.8532	34.8199	34.9133	34.7812	34.8023	34.8208
148	34.7013	34.9064	34.8489	34.8029	34.8526	34.824	34.9173	34.7807	34.8019	34.8182
149	34.702	34.9051	34.8423	34.7941	34.8526	34.8276	34.9162	34.7803	34.8014	34.8154
150	34.7021	34.9045	34.8348	34.7863	34.8543	34.8325	34.9063	34.7801	34.8009	34.8134
151	34.7018	34.9051	34.8317	34.778	34.8533	34.8393	34.899	34.7795	34.8007	34.8114
152	34.6994	34.9049	34.8243	34.7737	34.8526	34.8473	34.9022	34.7794	34.8004	34.8099
153	34.6958	34.9049	34.8219	34.7711	34.8518	34.8686	34.9094	34.7793	34.8003	34.8077
154	34.6935	34.9052	34.8201	34.7685	34.8513	34.8694	34.9112	34.7784	34.8	34.8063
155	34.6917	34.9059	34.8189	34.7648	34.8505	34.8722	34.9094	34.7781	34.7997	34.8047
156	34.6902	34.9071	34.8196	34.7601	34.8503	34.8741	34.909	34.7779	34.7995	34.803
157	34.6888	34.9061	34.8205	34.7566	34.8492	34.8748	34.9097	34.7779	34.7993	34.8011
158	34.6888	34.906	34.8227	34.7552	34.8488	34.8736	34.9094	34.7773	34.7991	34.7991
159	34.6906	34.9059	34.8303	34.7537	34.8483	34.8766	34.9091	34.7767	34.7991	34.7945
160	34.6934	34.9054	34.8401	34.7499	34.8479	34.8765	34.9118	34.7758	34.7989	34.7944
161	34.6927	34.9049	34.8394	34.7437	34.8475	34.8754	34.9159	34.7755	34.7988	34.7932
162	34.6922	34.9041	34.8393	34.7363	34.8472	34.8748	34.9223	34.7742	34.7986	34.7924
163	34.6916	34.9031	34.839	34.7294	34.8466	34.8764	34.9188	34.7731	34.7986	34.7917
164	34.6907	34.902	34.8396	34.7171	34.8464	34.881	34.915	34.772	34.7985	34.7909
165	34.69	34.901	34.8389	34.7051	34.8461	34.8816	34.9128	34.7707	34.7983	34.7898
166	34.6891	34.8997	34.8422	34.701	34.8456	34.8806	34.912	34.7697	34.7982	34.7867
167	34.6873	34.8988	34.8457	34.6974	34.8454	34.8796	34.9148	34.7689	34.7981	34.7883
168	34.6869	34.8967	34.8444	34.6906	34.8464	34.8791	34.9183	34.7681	34.798	34.7869
169	34.6863	34.8843	34.8438	34.685	34.8498	34.8792	34.929	34.7671	34.798	34.7859
170	34.6853	34.8716	34.8408	34.6799	34.8534	34.8803	34.9287	34.7663	34.7978	34.785
171	34.6841	34.8599	34.8345	34.6773	34.8543	34.8816	34.9277	34.7649	34.7977	34.7842
172	34.683	34.8577	34.8272	34.6753	34.8525	34.8831	34.9276	34.7641	34.7977	34.784
173	34.6825	34.8551	34.8213	34.6732	34.851	34.8834	34.929	34.7795	34.7977	34.7825
174	34.6823	34.8504	34.8138	34.6719	34.8503	34.884	34.9263	34.7845	34.7977	34.7848
175	34.6817	34.8469	34.802	34.6704	34.8497	34.884	34.9241	34.7876	34.7971	34.7842
176	34.6811	34.8451	34.7829	34.669	34.8494	34.8833	34.9257	34.7892	34.785	34.7827
177	34.6806	34.8443	34.7677	34.6677	34.8488	34.8796	34.9268	34.7879	34.7864	34.7838
178	34.6802	34.8477	34.764	34.6668	34.8479	34.8766	34.92	34.7868	34.7872	34.7866
179	34.68	34.847	34.7614	34.6663	34.8473	34.8762	34.916	34.7862	34.7819	34.7862
180	34.6799	34.8408	34.7582	34.6655	34.8469	34.8723	34.9133	34.7843	34.7775	34.7858
181	34.6794	34.8343	34.7541	34.6641	34.8462	34.8703	34.91	34.7828	34.7749	34.7855
182	34.6791	34.8283	34.7477	34.6631	34.8461	34.8707	34.9073	34.7809	34.773	34.7853
183	34.6791	34.8164	34.7447	34.6626	34.8461	34.873	34.9065	34.7783	34.7713	34.7848
184	34.6789	34.8079	34.7421	34.6622	34.8456	34.883	34.9064	34.7762	34.7701	34.7838
185	34.6791	34.8002	34.7401	34.6614	34.8461	34.8881	34.9063	34.774	34.769	34.7829
186	34.6794	34.7867	34.7396	34.661	34.8453	34.8901	34.9062	34.7716	34.7684	34.782
187	34.6804	34.7748	34.7397	34.6602	34.8449	34.8892	34.9055	34.7691	34.7671	34.7812
188	34.6806	34.7636	34.7401	34.6596	34.8444	34.8848	34.9051	34.7676	34.7663	34.7805
189	34.6815	34.7585	34.7396	34.6596	34.844	34.8834	34.9045	34.7663	34.766	34.7799
190	34.6807	34.7544	34.7398	34.6594	34.8439	34.8827	34.9041	34.7654	34.7645	34.7796
191	34.6785	34.7469	34.7397	34.6588	34.8436	34.8812	34.9036	34.7644	34.7641	34.7843
192	34.6763	34.7408	34.7371	34.6581	34.8438	34.8802	34.8993	34.7636	34.7634	34.7858
193	34.674	34.7375	34.7326	34.6568	34.8433	34.8783	34.8951	34.7629	34.7628	34.7866
194	34.6717	34.7349	34.7286	34.6559	34.8436	34.8766	34.892	34.7625	34.7621	34.7853
195	34.6713	34.7325	34.7266	34.6551	34.8437	34.8751	34.8887	34.7621	34.7616	34.7843
196	34.6697	34.7308	34.7235	34.6545	34.8428	34.8745	34.8863	34.7614	34.761	34.7852
197	34.6691	34.7292	34.7192	34.654	34.8422	34.8727	34.8848	34.7609	34.7606	34.7854
198	34.664	34.728	34.7164	34.6535	34.8415	34.8702	34.8836	34.7604	34.7602	34.7873
199	34.6593	34.7273	34.7145	34.6521	34.8413	34.8686	34.8826	34.7596	34.76	34.7872
200	34.657	34.7263	34.7131	34.6506	34.8409	34.8665	34.882	34.7586	34.7595	34.7893

## Sheet: depth and nutrients
stations	S1			S2			S3			S4			S5			S6			S7			S8			S9			S10
	N+N	P	Si	N+N	P	Si	N+N	P	Si	N+N	P	Si	N+N	P	Si	N+N	P	Si	N+N	P	Si	N+N	P	Si	N+N	P	Si	N+N	P	Si
depth (m)	μM	μM	μM	μM	μM	μM	μM	μM	μM	μM	μM	μM	μM	μM	μM	μM	μM	μM	μM	μM	μM	μM	μM	μM	μM	μM	μM	μM	μM	μM
5	ud	0.07	2.6	ud	0.08	2.4	0.1	0.15	2.3	0.1	0.02	2.6	ud	0.01	2	ud	ud	1.4	0.1	0.02	2.5	0.1	0.06	1	ud	0.08	1.1	ud	0.03	0.8
25	ud	0.06	2.6	ud	0.24	3.7	0.2	0.14	2.8	0.2	0.07	2.6	ud	0.04	1.8	ud	ud	1.9	ud	0.02	2.1	0.1	0.07	2.2	ud	0.08	0.9	ud	0.02	0.8
50	0.4	0.1	2.9	ud	0.04	2.8	ud	0.2	3.2	0.5	0.07	2.7	ud	0.08	2.1	ud	ud	2	0.1	0.02	2.1	0.1	0.03	1.3	ud	0.1	0.9	ud	0.05	0.7
75	1.9	0.34	4.3	0.2	0.06	2.9	0.8	0.08	3.2	1.6	0	2.7	0.2	0.04	2.4	ud	0.02	2.2	0.7	0.04	2.3	0.1	0.05	1.1	ud	0.15	1	ud	0.04	0.7
100	4.2	0.33	7	2.6	0.24	3.7	3.1	0.1	4	2.2	0.15	3.6	0.8	0.07	2.7	0.2	0.02	2.2	0.6	0.06	2.3	0.2	0.07	1.3	0.4	0.16	1.1	0.1	0.07	0.9
125	5.7	0.49	8.9	2.9	0.26	3.9	3.6	0.22	5.2	3	0.24	4.14	1.2	0.1	2.6	0.7	0.01	2.5	0.7	0.04	2.2	3.3	0.32	4.9	2.9	0.33	2.5	0.2	0.08	0.9
150	–	–	–	–	–	–	4.9	0.32	6.2	–	0.19	–	–	–	–	–	–	–	1.5	0.1	2.6	4.5	0.37	3.3	3.5	0.3	2.9	2.3	0.23	1.8

## Sheet: depth and Chl a
stations	S1	S2	S3	S4	S5	S6	S7	S8	S9	S10
depth (m)	mg m-3	mg m-3	mg m-3	mg m-3	mg m-3	mg m-3	mg m-3	mg m-3	mg m-3	mg m-3
5	0.209963	0.203039	0.231795	0.207904	0.209838	0.2167	0.165153	0.08	0.09	0.1
25	0.218446	0.214267	0.261175	0.237783	0.214173	0.215577	0.133607	0.07	0.13	0.01
50	0.386181	0.230298	0.510999	0.264356	0.268193	0.231109	0.247393	0.08	0.23	0.11
75	0.284816	0.315818	0.529026	0.265479	0.287467	0.287124	0.194147	0.14	0.47	0.12
100	0.242711	0.245643	0.337339	0.246703	0.238095	0.311764	0.313769	0.19	0.38	0.26
125	0.225682	0.232294	0.268473	0.24477	0.23401	0.254563	0.392544	0.49	0.16	0.36
150	0.217511	0.223374	0.219819	0.221253	0.223436	0.23429	0.23937	0.12	0.08	0.22
